# Supplementary material for: Context-Dependent Effects of Trichoderma Seed Inoculation on Anthracnose Disease and Seed Yield of Bean (Phaseolus vulgaris): Ambient Conditions Override Cultivar-Specific Differences
Source: Plants (Basel). 2021 Aug 23;10(8):1739. doi: 10.3390/plants10081739 (PMC8400414; doi:10.3390/plants10081739)
Supplement: Supplementary file 1 [file plants-10-01739-s001.zip]

Archive with 1 entries (1 files):
- plants-1309280-supplementary.pdf
